# Supplementary material for: High Adhesion and Increased Cell Death Contribute to Strong Biofilm Formation in Klebsiella pneumoniae
Source: Pathogens. 2019 Dec 1;8(4):277. doi: 10.3390/pathogens8040277 (PMC6963951; doi:10.3390/pathogens8040277)
Supplement: Supplementary file 1 [file pathogens-08-00277-s001.zip]

Archive with 2 entries (2 files):
- Weak biofilm.avi
- strong biofilm.avi
